# Supplementary material for: V2O5, CeO2 and Their MWCNTs Nanocomposites Modified for the Removal of Kerosene from Water
Source: Nanomaterials (Basel). 2022 Jan 6;12(2):189. doi: 10.3390/nano12020189 (PMC8778115; doi:10.3390/nano12020189)
Supplement: Supplementary file 1 [file nanomaterials-12-00189-s001.zip]

Archive with 1 entries (1 files):
- nanomaterials-1482476-supplementary.pdf
